# Supplementary material for: Depositing centromere repeats induces heritable intragenic heterochromatin establishment and spreading in Arabidopsis
Source: Nucleic Acids Res. 2023 Apr 24;51(12):6039–54. doi: 10.1093/nar/gkad306 (PMC10325890; doi:10.1093/nar/gkad306)
Supplement: gkad306_Supplemental_Files [file gkad306_supplemental_files.zip]

Archive with 6 entries (6 files):
- Supplementary Data 1 . Depositing CEN180 sequences alignment with original CEN180 in different chromosomes.pdf
- Supplementary data.pdf
- Supplementary Table 1. Depositing CEN180 and CEN180 reference sequences in different chromosome used in this study.xlsx
- Supplementary Table 2. Primers used in this study.xlsx
- Supplementary Table 3. CEN180 knock-in efficiency at the ABI5 locus.xlsx
- Supplementary Table 4. High-throughput sequencing data statistics.xlsx
