# Supplementary material for: Depositing centromere repeats induces heritable intragenic heterochromatin establishment and spreading in Arabidopsis
Source: Nucleic Acids Res. 2023 Apr 24;51(12):6039–54. doi: 10.1093/nar/gkad306 (PMC10325890; doi:10.1093/nar/gkad306)
Supplement: gkad306_Supplemental_Files [file gkad306_supplemental_files.zip › Supplementary Table 1. Depositing CEN180 and CEN180 reference sequences in different chromosome used in this study.xlsx]

## Sheet: Sheet1
	Depositing CEN180 repeat sequences used in this study
	Non-repeats	GGATCCggcaagcccatccccaaccccctgctgggcctggacagcaccgctagcaaagacaatactgtgcctctgaagctgatcgctctcctggctaatggcgagttccatagtggcgaacagctgggagaaaccctgggcatgtccagggccgctatcaacaagcacattcagactctgcgcgactggggcgtggacgtgttcaccgtgcccggaaagggctactctctgcccgagcctatcccgctgctgaacgctaaacagattctgggacagctggacggcgggagcgtggcagtcctgcctgtggtcgactccaccaatcagtacctgctggatcgaatcggcgagctgaagagtggggatgcttgcattgcagaatatcagcaggcagggaga…
	ABI51X180	GGATCCGATGCATCGATCGACTAGTCAGGGGTTAGTGTTTTGGAGTCGAATATGACTTGATGTCATGTGTATGATTGAGTATAAAAACTTAAACCGCAATCTTATCCTAAAAGCCTAAGTAGTGTTTCCTTGTTAGAAGATACAAAGATAAAGACTCAAATGGACTTTGGCTAAACCATCAAAGCTTTGAGAAGCAAGAAGAAGGTTGATGCATCGATCGACTAGTCAGGGGTACC
	ABI52X180	GGATCCGATGCATCGATCGACTAGTCAGGGGTTAGTGTTTTGGAGTCGAATATGACTTGATGTCATGTGTATGATTAAGTATAAGAACTTAAACCGCAACAAGATCTTAAAGACGTAAGAATCCTATCCTTGTTAAATGACACAAAGCCAAAGACTCATATGGACTTTAGCTACACCATGAAAGCTTTGGGAAGCAAGAAGAAGGTTGGTTAGTGTTTTGGAGTCGAATATGACTTGATGTCATGTGTATGATTGAGTATAAAAACTTAAACCGCAATCTTATCCTAAAAGCCTAAGTAGTGTTTCCTTGTTAGAAGATACAAAGATAAAGACTCAAATGGACTTTGGCTAAACCATCAAAGCTTTGAGAAGCAAGAAGAAGGTTGATGCATCGATCGA…
	ABI55X180	GGATCCGATGCATCGATCGACTAGTCAGGGGTTAGTGTTTTGGAGTCGAATATGACTTGTTGTCATGTGTATGATTGAGTATAACCACTTAAACCGCAACCCGATCTTAAAAGCCTAAGTAGTGTTTCCTTGTTAGAAGACACAAAGCCAAAGACTCATATGGACTTTGGCTACACCATGAAAGCTTTGAGAAGCAAGAAGAAGGTTGGTTAGTGTTTTGGAGTCGAATATGACTTGATCTCATGTGTATGATTGAGTATAAGAACTTAAACCGCAACTGCATCTTATAAGCCTAAGTAGTGTTTCCTTGTTAGAAGACACAAAGCCAAAGACTCATATGGAATTTGGCTACACCAAGAAAGCTTTGAGAAGCAAGAAGAAGGTTGGTTAGTGTTTTGG…
	ABI513X180	GGTTAGTGTTTTGGAGTCGAATATGACTTGATCTCATGTGTATGATTGAGTATAAGAACTTAAACCGCAACAAGATCTTAAAGACGTAAGAATCCTATCCTTGTTAAATGACACAAAGCCAAAGACTCATATGGACTTTGGCTACACCATGAAAGCTAAGAGATGGTAGAAGAAGGTTGGTTAGTGTTTTCGAGTCGAATATGACTTGTTTTCATGTGTATGATTGAGTATAACAACTTAAACCGCAACTCGATCTTGTAAGCCTAAGTAGTGTATCCTTGTTAGAAGATACAAAGCTAAAGACTCATATGGACTTTGGCTACACCATGAAAGCTTTGGAAAGCAAGAAGAANGTTGGTTAGTGTTTTGGAGTCGAATATGACTTGATGTCATGTGTAT…

## Sheet: Sheet2
	CEN180 reference sequences in different chromosome used for sequence alignment
	Chr1: 15674058-15675481	AGTATAAGAACTTAAACCGCAACTGGATCTTAAAGGCGTAAGAATTGTATCCTTGTTAAAAGACACAAAGCCAAAGACTCATATGGACTTTGGCTACACCATGAAAGCTTTGAGAAGCAAGAAGAAGGTTGGTTAGTGTTTTGGAGTCGAATATGACTTGATCTCATGTGTATGATTGAGTATAAGAACTTAAACCGCAACCGGATCTTAAAGGCGTAAGAATTGTATCCTGGTTAAAAGACACAAAGCCAAAGACTCATATGGACATTGGCTACACCATGAAAGCTTTGAGAAGCAAGAAGAAGGTTGGTTAGTGTTTTGGAGTCGAATATGACTTGATCTCATGTGTATGATTGAGTATAAGAACTTAAACCGCAACTGGATCTTAAAGGCGTAAGA…
	Chr2: 4038671-4039916	AGTATAAGAACTTAAACCGCAACCCGATCTTAAAAGCCTAAGTAGTGTATCCTTGTTAGAAGACACAAAGCCAAAGACTCATATGGACTTTGGCTACACCATGAAAGCTTTGAGAAGCAAGAAGAAGGTTGGTTGGTGTTTTGGAGTCGAATATGACTTGATGTCATGTGTATGATTGAGTATAAGAACTTAAACCGCAATCGGATCTTAAAGGCGTAAGAATTGTATCCTTGTTAGAAGACACAAAGCTAAAGACTCATATGTACTTTGGCCACACCATGAAAGCTTTGAGAAGCAAGAAGAATGTTGGTTAGTGTTTCGGAGTCGAATATGACTTGATTTTATGTGTATGATTGAGTATAACAACTTAAACCGCAACTCGATCTTAAAAGCCTAAGT…
	Chr3: 13766335-13767404	AGTATCAGAACTTAAACCGCAACCCGATCTTGTAAGCCTAAGTAGTGTATCCTTGTTAGAAGACACAAAGCCAAAGACTCATATGGACTTTGGCTACACCATGAAAGCTTTGAGAAGCAAGAATAAGGTTGGTTGGTGTTTTGGAGTTGAATATAACTTGATGTCATGTGTATGATAGAGTATAAGAACTTAAACCGCAACCGGATCTTAAAGGCGTAAGAATTGTATCCTTGTTAGAAGACACAAAGCCAAAGACTCATATGGACTTTGGGTACACCATGAAAGCTTTGAGAAGCAAGAAGAAGGTTGGTTAGTGTTTTAAAGTCGAATATGACTTGATGTCATGTGTATGATTGAGTATAACAACTTAAACCGCAACTGGATCATAAAGGCGTAAGA…
	Chr4: 4413150-4414398	AGTATAACAACTTAAACCGCAACCCGATCTTAAAAGCCTAAGTAGAGTTTCCTTGTTAGAAGACACAAAGCCAAAGAAGCATATGGACTTAGGGTAAACCATGAAAGCTTTGAGAAGTAAGAAGAAGGTTGGTTAGTGTTTTGGAGTCGAATATGACTTGATGTCATGTGTATGTTAGTATAAGAACTTAAACCGCATCCTGTTCTTATAAGCCTAAGTAGTGTTTCCTTGTTAGAACATACAAAGCCAAAGACTCATACGGACTTTGGCTACACCATGAAAGCTTTGAGAAGCTAGAAGAAGGTTGGTTAGTGTTTTGGAGTCGAATATGACTTGATGTCATGTGTATGATTGAGTATAACAACTTAAACCGCAACCCGATCTAAAAAGCCTAAGAAG…
	Chr5: 12525251-12526852	AGTATAACAACTTAAACCGCAACTCGATCTTAAAAGCCTAAGTAGTGTATCCTCGTTAGAAGACACACAGCCAAAGACTCATATGGACTTTGGCTACACCATGAAAGCTTTGAGAAACAAGAAGAAGGTTGGTTAGTATTTTGGAGTCGAATATGACTTGTTGTCATGTGTATGATTGAGTATAACAACTTAAACCGCAACTCGATCTTAAAAGCCTAAGTAGTGTATCCTTGTTAGAAGACACAAATCCAAAGACTCATATGGACTTTAGCTACACCATGAAAGCTTTGAGAAGCAAGAATAAGGTTGGTTAGTGTTTTGGAGTCGAATATGACATGATGTCATGTGTATGATTGAGTATAAGAACTTAAACCCCACCTCGATCTTAAAAGCCTAAGT…
