# Supplementary material for: Depositing centromere repeats induces heritable intragenic heterochromatin establishment and spreading in Arabidopsis
Source: Nucleic Acids Res. 2023 Apr 24;51(12):6039–54. doi: 10.1093/nar/gkad306 (PMC10325890; doi:10.1093/nar/gkad306)
Supplement: gkad306_Supplemental_Files [file gkad306_supplemental_files.zip › Supplementary Table 2. Primers used in this study.xlsx]

## Sheet: Sheet1
primer name	Primer sequence (5’ – 3’)
U6-gRNA-HindIII-in-Fw	ACGACGGCCAGTGCCAAGCTT CATTCGGAGTTTTTGTATCTTGTTTC	Donor plasmid construction
U6-gRNA-HindIII-in-Rw	GACCTGCAGGCATGCAAGCTT GCCATTTGTCTGCAGAATTGGCG	Donor plasmid construction
180-BamHI-F	CGGGATCC GATGCATCGATCGACTAGTCAGGGGTTAGTGTTTTGGAGTCGAATATG	Donor plasmid construction
180-KpnI-R	GGGGTACC CCTGACTAGTCGATCGATGCATCAACCTTCTTCTTGCTTCTCAAAGC	Donor plasmid construction
ABI5-gRNA-oligo1	GATTgGTTTGTCGCTGTCACGATG	Donor plasmid construction
ABI5-gRNA-oligo2	AAACCATCGTGACAGCGACAAACC	Donor plasmid construction
ABI5-Left arm-BamHI-in-Fw	CAGGTCGACTCTAGAGGATCC cagaagagagacacgtgcaggaca	Donor plasmid construction
ABI5-Left arm-BamHI-in-Rw	GTCGATCGATGCATCGGATCC tcgtgacagcgacaaacgatacta	Donor plasmid construction
ABI5-Right arm-KpnI-in-Fw	GATCGACTAGTCAGGGGTACC tgtggaccgttcttctttattttcacg	Donor plasmid construction
ABI5-Right arm-KpnI-in-Rw	TACGAATTCGAGCTCGGTACC CTGAGCATTGTTCTGTCCATTACTACT	Donor plasmid construction
180bp-KI-Fw	GAAGCAAGAAGAAGGTTGATGCATCG	Knock-in plant detection
ABI5-KI-Rw	GTTCTCTAACCACACCAGCCTTCAC	Knock-in plant detection
ABI5-KI-Fw	gtgtagccgaagtcacacgtgtc	Knock-in plant detection
180bp-KI-Rw	ACACTAACCCCTGACTAGTCGATC	Knock-in plant detection
ABI5-180insertion-F	ttagtatcgtttgtcgctgtcacga	Knock-in plant detection
ABI5-180insertion-R	cctgttcagctattcacgaaactcac	Knock-in plant detection
M13F	GTAAAACGACGGCCAG	Donor DNA detection
ABI5-R	tcgtgacagcgacaaacgatacta	Donor DNA detection
CAS9-F	cacaagcattacctcgacgagatca	Cas9 detection
CAS9-R	tctcgtagaggccggtaatcgac	Cas9 detection
180insertion-BS-seq-F	ggaagagtaaattattagtttatttattgYtaattttagtatYgtttgt	ABI5 site-specific BS-seq
180insertoin-BS-seq-R1	acRtRaaaataaaRaaRaacRRtccaca	ABI5 site-specific BS-seq
ABI5-promoter-F	cactcccaatggaagttcggaatc	McrBC Chop-PCR, MNase-PCR, ChIP-PCR
ABI5-promoter-R	gacacgtgtgacttcggctacac	McrBC Chop-PCR, MNase-PCR, ChIP-PCR
ABI5-Left-F	gtgtagccgaagtcacacgtgtc	McrBC Chop-PCR, MNase-PCR, ChIP-PCR
ABI5-Left-R	ggaccagaaaacgaagacctaaact	McrBC Chop-PCR, MNase-PCR, ChIP-PCR
ABI5-180insertion-F	ttagtatcgtttgtcgctgtcacga	McrBC Chop-PCR, MNase-PCR, ChIP-PCR
ABI5-180insertion-R	cctgttcagctattcacgaaactcac	McrBC Chop-PCR, MNase-PCR, ChIP-PCR
ABI5-Right-F	tgtggaccgttcttctttattttcacg	McrBC Chop-PCR, MNase-PCR, ChIP-PCR
ABI5-Right-F	CGACTCTACTTCTCGCTCTGACGT	McrBC Chop-PCR, MNase-PCR, ChIP-PCR
ACT2-F	CGTTTCGCTTTCCTTAGTGTTAGCT	MNase-PCR
ACT2-R	AGCGAACGGATCTAGAGACTCACCTTG	MNase-PCR
MEA-ISR-F	TGGAATCGCGAACGACTATTGC	MNase-PCR
MEA-ISR-R	TGGATCCCGCCATTTAACCG	MNase-PCR
ABI5-Coding1-F	gttgttaaATGGTAACTAGAGAAACGAAGTTGA	ChIP-PCR
ABI5-Coding1-R	CTCGTCAAGGGTCAATGAGTAGATAG	ChIP-PCR
ABI5-Coding2-F	CTGTTCCGGCTAATCACAATGGT	ChIP-PCR
ABI5-Coding2-R	GTTCTCTAACCACACCAGCCTTCAC	ChIP-PCR
spick-in-F	ACCTAATGGAGAAAAGCCCCG	ChIP-PCR
spick-in-R	TAGGTGGAACCCTCTTCCGT	ChIP-PCR
TSI-F	GAACTCATGGATACCCTAAAATAC	ChIP-PCR
TSI-R	CTCTACCCTTTGCATTCATGAATC	ChIP-PCR
AT2G36260-F	TCATGTTGTCGTGAATGACTCACCAC	Control primer for Chop-PCR
AT2G36260-R	GCAATGGCCTATCTTACGTCCTCA	Control primer for Chop-PCR
ABI5-RT-F	gaggaacacaaagccaccggt	RT-PCR
ABI5-RT-R	CGACTCTACTTCTCGCTCTGACGT	RT-PCR
UBQ10-F	GATCTTTGCCGGAAAACAATTGGAGG	RT-PCR
UBQ10-R	CGACTTGTCATTAGAAAGAAAGAGAT	RT-PCR
