# Supplementary material for: Depositing centromere repeats induces heritable intragenic heterochromatin establishment and spreading in Arabidopsis
Source: Nucleic Acids Res. 2023 Apr 24;51(12):6039–54. doi: 10.1093/nar/gkad306 (PMC10325890; doi:10.1093/nar/gkad306)
Supplement: gkad306_Supplemental_Files [file gkad306_supplemental_files.zip › Supplementary Table 3. CEN180 knock-in efficiency at the ABI5 locus.xlsx]

## Sheet: Sheet1
	Supplementary Table 3. CEN180 knock-in efficiency at the ABI5 locus
	Contructs	Parental line	T1 siliques			T2 plants			T3 plants		Knock-in efficiency
			Total T1 number	Positive T1	Line name	Genotyped T2 number	Positive T2	Homozygote number	Genotyped T3 number	Homozygote number
	ABI51X180	pEC1.1-CAS9 #2	432	5	T1-3	18	15	3	---	---	0.0115741
					T1-20	24	15	5	---	---	---
	ABI52X180	pEC1.1-CAS9 #2	288	1	T1-9	16	8	2	---	---	0.00347222
	ABI55X180	pEC1.1-CAS9 #2	342	1	T1-24	22	4	0	48	5	0.00292398
	ABI513X180	pEC1.1-CAS9 #2	400	1	T1-22	12	3	0	48	3	0.0025
	The transgene positive T1 plants were transferred into soil (9 or 16 plants in a pot), and the bulk of T1 siliques (9 or 16 plants as a pool) were used for genotyping. The positive bulk plants were then individally separated to identify the positive plants by PCR. The T1 lines shown in red were used as the original lines in this paper. The homozygous knock-in lines were further backcrossed with C…
