# Supplementary material for: Depositing centromere repeats induces heritable intragenic heterochromatin establishment and spreading in Arabidopsis
Source: Nucleic Acids Res. 2023 Apr 24;51(12):6039–54. doi: 10.1093/nar/gkad306 (PMC10325890; doi:10.1093/nar/gkad306)
Supplement: gkad306_Supplemental_Files [file gkad306_supplemental_files.zip › Supplementary Table 4. High-throughput sequencing data statistics.xlsx]

## Sheet: Sheet1
	Bisulfite sequencing data statistics
	Sample name	Total # of raw reads	Total # of unique mapped reads	Coverage	Bisulfite conversion rate
	Control_with only Donor (without CEN180 repeats)	88230448	69633931	29.222	0.9916
	ABI5_2X180 with Donor DNA	68312131	53082224	22.2761	0.9922
	ABI5_5X180 with Donor DNA	97138618	75584673	31.7193	0.9924
	ABI5_2X180	141662582	50436964	21	0.995428
	ABI5_5X180	77947049	51472906	21.6007	0.9964
	ABI5_2X180ibm1	164049089	63247356	25.84	0.996221
	ABI5_2X180 IBM1 #5-F3	52,888,554	36323500	15.24	0.996529
	ABI5_2X180 IBM1 #7-F3	46,928,584	36658051	15.38	0.996295
	ABI5_2X180ibm1ddcc	135458474	50829775	20.94	0.996093
	Small RNA sequencing data statistics
	Sample name	Total # of raw reads	Reads after quality control	Unique mapped reads	Multi mapped reads	Total mapped reads
	ABI5_2X180 with Donor DNA, rep1	21380110	15968256	626290	3054935	3681225
	ABI5_2X180 with Donor DNA, rep2	17975456	13189744	446550	2240155	2686705
	ABI5_2X180, rep1	23192506	17592243	707838	3374179	4082017
	ABI5_2X180, rep2	26643215	20857671	703377	3479125	4182502
	ABI5_5X180, rep1	19149459	13803662	549921	2749224	3299145
	ABI5_5X180, rep2	40367271	33262744	1114822	5627177	6741999
	ABI5_2X180nrpd1, rep1	20375585	16430418	488781	3010357	3499138
	ABI5_2X180nrpd1, rep2	29547332	19436610	701573	4094519	4796092
	ABI5_2X180ibm1, rep1	21839050	16786410	603259	3108390	3711649
	ABI5_2X180ibm1, rep2	26159550	19518778	639083	3221314	3860397
